# Supplementary material for: Effects of Temperature Dependence in Mosquito Mortality on Simulated Chikungunya Virus Transmission
Source: Viruses. 2025 Nov 8;17(11):1486. doi: 10.3390/v17111486 (PMC12656740; doi:10.3390/v17111486)
Supplement: Supplementary file 1 [file viruses-17-01486-s001.zip]

Archive with 1 entries (1 files):
- viruses-3823142-supplementary.xlsx
