# Supplementary material for: Effects of Temperature Dependence in Mosquito Mortality on Simulated Chikungunya Virus Transmission
Source: Viruses. 2025 Nov 8;17(11):1486. doi: 10.3390/v17111486 (PMC12656740; doi:10.3390/v17111486)
Supplement: Supplementary file 1 [file viruses-17-01486-s001.zip › viruses-3823142-supplementary.xlsx]

## Sheet: S1
S1: Full parameter Set
run#	Tmean	rH	Htot	tcrit	balb	βalb	αalb	iv	pδ1,alb	pbase,alb	q1	σ1	q2	σ 2	μmin,alb	μsl,alb	γ22,alb	γsl,alb	Rtot,alb	baeg	βaeg	αaeg	iv	p1,aeg	pbase,aeg	q1	σ1	q2	σ 2	μmin,aeg	μsl,aeg	γ22,aeg	γsl,aeg	Rtot,aeg	Tempc	W
1	18.0028	0.125	50000	6.14755	0.5	0.5	5	20	0.2	0.15	165	7	245	15	0.0417939	0.0501318	0.25	0.015	435.873	0.5	0.5	3	20	0.25	0.13	165	7	245	15	0.0407719	0.0500499	0.25	0.015	611.913	10.7135	2.01182
2	18.0715	0.125	50000	6.66206	0.5	0.5	5	20	0.2	0.15	165	7	245	15	0.0423906	0.050565	0.25	0.015	735.402	0.5	0.5	3	20	0.25	0.13	165	7	245	15	0.0438605	0.0506783	0.25	0.015	836.7	10.9836	2.0213
3	18.0807	0.125	50000	7.85445	0.5	0.5	5	20	0.2	0.15	165	7	245	15	0.0437591	0.0510978	0.25	0.015	1080.83	0.5	0.5	3	20	0.25	0.13	165	7	245	15	0.0453191	0.0509085	0.25	0.015	1102.74	11.296	2.03261
4	18.1103	0.125	50000	9.39304	0.5	0.5	5	20	0.2	0.15	165	7	245	15	0.0442887	0.051207	0.25	0.015	1319.87	0.5	0.5	3	20	0.25	0.13	165	7	245	15	0.0460151	0.0515049	0.25	0.015	1333.87	11.4657	2.04054
5	18.1783	0.125	50000	11.3491	0.5	0.5	5	20	0.2	0.15	165	7	245	15	0.0448631	0.0519674	0.25	0.015	1477.04	0.5	0.5	3	20	0.25	0.13	165	7	245	15	0.0464456	0.0518702	0.25	0.015	1409.43	11.5648	2.05418
6	18.2109	0.125	50000	13.4687	0.5	0.5	5	20	0.2	0.15	165	7	245	15	0.0450772	0.052358	0.25	0.015	1502.48	0.5	0.5	3	20	0.25	0.13	165	7	245	15	0.047343	0.0521482	0.25	0.015	1566.56	11.7396	2.06347
7	18.2319	0.125	50000	14.8587	0.5	0.5	5	20	0.2	0.15	165	7	245	15	0.0455305	0.0526775	0.25	0.015	1741.11	0.5	0.5	3	20	0.25	0.13	165	7	245	15	0.0479546	0.0526649	0.25	0.015	1648.41	12.0289	2.08047
8	18.2726	0.125	50000	16.3479	0.5	0.5	5	20	0.2	0.15	165	7	245	15	0.0460119	0.053174	0.25	0.015	1850.97	0.5	0.5	3	20	0.25	0.13	165	7	245	15	0.0487214	0.0531316	0.25	0.015	1811.51	12.1267	2.08907
9	18.3066	0.125	50000	16.4858	0.5	0.5	5	20	0.2	0.15	165	7	245	15	0.0464722	0.0533364	0.25	0.015	1940.15	0.5	0.5	3	20	0.25	0.13	165	7	245	15	0.0491664	0.0535292	0.25	0.015	1913.55	12.2513	2.09887
10	18.3448	0.125	50000	17.9587	0.5	0.5	5	20	0.2	0.15	165	7	245	15	0.0468074	0.0536344	0.25	0.015	2008.77	0.5	0.5	3	20	0.25	0.13	165	7	245	15	0.049761	0.0538749	0.25	0.015	2064.09	12.4015	2.11551
11	18.3772	0.125	50000	20.2655	0.5	0.5	5	20	0.2	0.15	165	7	245	15	0.0470576	0.0542949	0.25	0.015	2098.56	0.5	0.5	3	20	0.25	0.13	165	7	245	15	0.0501909	0.0541418	0.25	0.015	2110.77	12.5412	2.12388
12	18.4241	0.125	50000	21.0076	0.5	0.5	5	20	0.2	0.15	165	7	245	15	0.047576	0.054435	0.25	0.015	2193.11	0.5	0.5	3	20	0.25	0.13	165	7	245	15	0.0506108	0.0546469	0.25	0.015	2206.43	12.624	2.13344
13	18.4614	0.125	50000	22.275	0.5	0.5	5	20	0.2	0.15	165	7	245	15	0.0477485	0.0548242	0.25	0.015	2351.17	0.5	0.5	3	20	0.25	0.13	165	7	245	15	0.0510956	0.0549823	0.25	0.015	2276.02	12.7106	2.15078
14	18.5014	0.125	50000	24.3137	0.5	0.5	5	20	0.2	0.15	165	7	245	15	0.0479441	0.0553162	0.25	0.015	2419.97	0.5	0.5	3	20	0.25	0.13	165	7	245	15	0.0512578	0.0553173	0.25	0.015	2383.93	12.8013	2.16515
15	18.5156	0.125	50000	24.9454	0.5	0.5	5	20	0.2	0.15	165	7	245	15	0.0483218	0.0557023	0.25	0.015	2513.56	0.5	0.5	3	20	0.25	0.13	165	7	245	15	0.051738	0.0556818	0.25	0.015	2448.33	12.9291	2.16824
16	18.5477	0.125	50000	26.7741	0.5	0.5	5	20	0.2	0.15	165	7	245	15	0.0485394	0.0562088	0.25	0.015	2536.93	0.5	0.5	3	20	0.25	0.13	165	7	245	15	0.052372	0.0560268	0.25	0.015	2551.01	13.0178	2.18962
17	18.5779	0.125	50000	28.1434	0.5	0.5	5	20	0.2	0.15	165	7	245	15	0.0489225	0.0566766	0.25	0.015	2644.96	0.5	0.5	3	20	0.25	0.13	165	7	245	15	0.052458	0.0565273	0.25	0.015	2627.29	13.1458	2.19805
18	18.6169	0.125	50000	29.5769	0.5	0.5	5	20	0.2	0.15	165	7	245	15	0.0490404	0.0569769	0.25	0.015	2745.6	0.5	0.5	3	20	0.25	0.13	165	7	245	15	0.0530438	0.0570327	0.25	0.015	2730.75	13.2805	2.20616
19	18.6532	0.125	50000	31.1646	0.5	0.5	5	20	0.2	0.15	165	7	245	15	0.0494088	0.0572206	0.25	0.015	2799.15	0.5	0.5	3	20	0.25	0.13	165	7	245	15	0.0532925	0.0572757	0.25	0.015	2791.56	13.3717	2.22384
20	18.6869	0.125	50000	33.0015	0.5	0.5	5	20	0.2	0.15	165	7	245	15	0.0496221	0.0578511	0.25	0.015	2842.64	0.5	0.5	3	20	0.25	0.13	165	7	245	15	0.0536729	0.0578002	0.25	0.015	2880.74	13.4409	2.23454
21	18.751	0.125	50000	33.7501	0.5	0.5	5	20	0.2	0.15	165	7	245	15	0.0498024	0.0582205	0.25	0.015	2931.88	0.5	0.5	3	20	0.25	0.13	165	7	245	15	0.0539644	0.0581437	0.25	0.015	2924.23	13.4971	2.24215
22	18.7863	0.125	50000	35.0767	0.5	0.5	5	20	0.2	0.15	165	7	245	15	0.0501569	0.0584285	0.25	0.015	2993.02	0.5	0.5	3	20	0.25	0.13	165	7	245	15	0.0542241	0.0584216	0.25	0.015	2972.16	13.5845	2.26334
23	18.8111	0.125	50000	37.6436	0.5	0.5	5	20	0.2	0.15	165	7	245	15	0.050425	0.0588786	0.25	0.015	3035.29	0.5	0.5	3	20	0.25	0.13	165	7	245	15	0.0547451	0.0591465	0.25	0.015	3068.38	13.6896	2.26442
24	18.8521	0.125	50000	38.7908	0.5	0.5	5	20	0.2	0.15	165	7	245	15	0.050731	0.0594552	0.25	0.015	3133.7	0.5	0.5	3	20	0.25	0.13	165	7	245	15	0.0551757	0.0594456	0.25	0.015	3131.84	13.7382	2.2777
25	18.89	0.125	50000	39.1462	0.5	0.5	5	20	0.2	0.15	165	7	245	15	0.0507783	0.0599975	0.25	0.015	3206.75	0.5	0.5	3	20	0.25	0.13	165	7	245	15	0.0554695	0.0598007	0.25	0.015	3210.37	13.8393	2.29467
26	18.9107	0.125	50000	41.6899	0.5	0.5	5	20	0.2	0.15	165	7	245	15	0.0510382	0.0603936	0.25	0.015	3279.48	0.5	0.5	3	20	0.25	0.13	165	7	245	15	0.0555757	0.0601802	0.25	0.015	3279.24	13.8976	2.31045
27	18.9693	0.125	50000	42.4127	0.5	0.5	5	20	0.2	0.15	165	7	245	15	0.0511794	0.0606976	0.25	0.015	3295.74	0.5	0.5	3	20	0.25	0.13	165	7	245	15	0.0559182	0.0606434	0.25	0.015	3307.01	13.999	2.32124
28	18.9758	0.125	50000	44.3934	0.5	0.5	5	20	0.2	0.15	165	7	245	15	0.0515868	0.0611736	0.25	0.015	3403.88	0.5	0.5	3	20	0.25	0.13	165	7	245	15	0.0561068	0.0611202	0.25	0.015	3400.7	14.0781	2.33122
29	19.0141	0.125	50000	46.1221	0.5	0.5	5	20	0.2	0.15	165	7	245	15	0.0517188	0.0613858	0.25	0.015	3451.86	0.5	0.5	3	20	0.25	0.13	165	7	245	15	0.0564436	0.0614116	0.25	0.015	3457.39	14.1016	2.34056
30	19.0514	0.125	50000	47.0189	0.5	0.5	5	20	0.2	0.15	165	7	245	15	0.0518347	0.0617041	0.25	0.015	3507.1	0.5	0.5	3	20	0.25	0.13	165	7	245	15	0.0569095	0.061698	0.25	0.015	3493.54	14.2128	2.35506
31	19.0988	0.125	50000	48.0191	0.5	0.5	5	20	0.2	0.15	165	7	245	15	0.0520367	0.0623556	0.25	0.015	3539.08	0.5	0.5	3	20	0.25	0.13	165	7	245	15	0.0572254	0.0622284	0.25	0.015	3524.81	14.2666	2.36844
32	19.144	0.125	50000	50.25	0.5	0.5	5	20	0.2	0.15	165	7	245	15	0.052314	0.0624452	0.25	0.015	3611.45	0.5	0.5	3	20	0.25	0.13	165	7	245	15	0.0572799	0.0625009	0.25	0.015	3623.9	14.3816	2.37929
33	19.181	0.125	50000	51.4208	0.5	0.5	5	20	0.2	0.15	165	7	245	15	0.052514	0.0628891	0.25	0.015	3656.39	0.5	0.5	3	20	0.25	0.13	165	7	245	15	0.0576288	0.0630943	0.25	0.015	3678.74	14.4176	2.38807
34	19.2238	0.125	50000	52.2676	0.5	0.5	5	20	0.2	0.15	165	7	245	15	0.0526093	0.0634257	0.25	0.015	3730.06	0.5	0.5	3	20	0.25	0.13	165	7	245	15	0.0580314	0.0632827	0.25	0.015	3729.27	14.453	2.39656
35	19.237	0.125	50000	53.4571	0.5	0.5	5	20	0.2	0.15	165	7	245	15	0.0529071	0.0636229	0.25	0.015	3760.75	0.5	0.5	3	20	0.25	0.13	165	7	245	15	0.0581826	0.063716	0.25	0.015	3766.35	14.5367	2.41335
36	19.2919	0.125	50000	55.5105	0.5	0.5	5	20	0.2	0.15	165	7	245	15	0.0530291	0.0640175	0.25	0.015	3828	0.5	0.5	3	20	0.25	0.13	165	7	245	15	0.0584616	0.0642323	0.25	0.015	3801.5	14.6189	2.42987
37	19.3236	0.125	50000	56.1946	0.5	0.5	5	20	0.2	0.15	165	7	245	15	0.0533212	0.064573	0.25	0.015	3891.71	0.5	0.5	3	20	0.25	0.13	165	7	245	15	0.0586931	0.0646691	0.25	0.015	3873.66	14.6617	2.44262
38	19.3457	0.125	50000	58.531	0.5	0.5	5	20	0.2	0.15	165	7	245	15	0.0533495	0.0649706	0.25	0.015	3900.89	0.5	0.5	3	20	0.25	0.13	165	7	245	15	0.0590472	0.0648848	0.25	0.015	3932.73	14.7357	2.44614
39	19.3686	0.125	50000	59.5814	0.5	0.5	5	20	0.2	0.15	165	7	245	15	0.0535511	0.065363	0.25	0.015	3973	0.5	0.5	3	20	0.25	0.13	165	7	245	15	0.0592825	0.0654472	0.25	0.015	3950.25	14.7974	2.45674
40	19.4341	0.125	50000	61.6281	0.5	0.5	5	20	0.2	0.15	165	7	245	15	0.0538416	0.0658315	0.25	0.015	4022.19	0.5	0.5	3	20	0.25	0.13	165	7	245	15	0.0595686	0.0658914	0.25	0.015	4013.47	14.8756	2.47237
41	19.4457	0.125	50000	62.2756	0.5	0.5	5	20	0.2	0.15	165	7	245	15	0.0539432	0.0663638	0.25	0.015	4065.93	0.5	0.5	3	20	0.25	0.13	165	7	245	15	0.0598221	0.0660935	0.25	0.015	4050.07	14.9141	2.48877
42	19.5015	0.125	50000	63.8054	0.5	0.5	5	20	0.2	0.15	165	7	245	15	0.0540312	0.0666126	0.25	0.015	4114.86	0.5	0.5	3	20	0.25	0.13	165	7	245	15	0.0598577	0.0665209	0.25	0.015	4125.75	14.9688	2.49714
43	19.5432	0.125	50000	64.7567	0.5	0.5	5	20	0.2	0.15	165	7	245	15	0.0543637	0.0669128	0.25	0.015	4195.15	0.5	0.5	3	20	0.25	0.13	165	7	245	15	0.0600993	0.0671258	0.25	0.015	4188.86	15.0627	2.51508
44	19.5604	0.125	50000	67.2566	0.5	0.5	5	20	0.2	0.15	165	7	245	15	0.0544371	0.0674048	0.25	0.015	4195.76	0.5	0.5	3	20	0.25	0.13	165	7	245	15	0.0604925	0.0673777	0.25	0.015	4204.35	15.0847	2.52558
45	19.6083	0.125	50000	68.0099	0.5	0.5	5	20	0.2	0.15	165	7	245	15	0.0546363	0.0677414	0.25	0.015	4280.25	0.5	0.5	3	20	0.25	0.13	165	7	245	15	0.0606708	0.0679382	0.25	0.015	4264.85	15.1762	2.53981
46	19.6307	0.125	50000	70.1821	0.5	0.5	5	20	0.2	0.15	165	7	245	15	0.0547927	0.068301	0.25	0.015	4328.86	0.5	0.5	3	20	0.25	0.13	165	7	245	15	0.0609892	0.06818	0.25	0.015	4333.7	15.1977	2.54016
47	19.6872	0.125	50000	70.3946	0.5	0.5	5	20	0.2	0.15	165	7	245	15	0.0549702	0.0685485	0.25	0.015	4365.89	0.5	0.5	3	20	0.25	0.13	165	7	245	15	0.0612136	0.068404	0.25	0.015	4363.89	15.2834	2.55794
48	19.7038	0.125	50000	72.7659	0.5	0.5	5	20	0.2	0.15	165	7	245	15	0.0550883	0.0689882	0.25	0.015	4417.44	0.5	0.5	3	20	0.25	0.13	165	7	245	15	0.0613899	0.0691149	0.25	0.015	4386.45	15.3273	2.56593
49	19.757	0.125	50000	74.1242	0.5	0.5	5	20	0.2	0.15	165	7	245	15	0.0551875	0.0692791	0.25	0.015	4432.23	0.5	0.5	3	20	0.25	0.13	165	7	245	15	0.0615093	0.0692784	0.25	0.015	4449.91	15.3886	2.5787
50	19.7817	0.125	50000	75.7159	0.5	0.5	5	20	0.2	0.15	165	7	245	15	0.0554283	0.069694	0.25	0.015	4484.35	0.5	0.5	3	20	0.25	0.13	165	7	245	15	0.0619014	0.0697451	0.25	0.015	4503.98	15.4749	2.59817
51	19.8139	0.125	50000	77.3777	0.5	0.5	5	20	0.2	0.15	165	7	245	15	0.0555594	0.070218	0.25	0.015	4542.01	0.5	0.5	3	20	0.25	0.13	165	7	245	15	0.0619217	0.0703454	0.25	0.015	4546.42	15.4867	2.60667
52	19.8706	0.125	50000	78.6132	0.5	0.5	5	20	0.2	0.15	165	7	245	15	0.0557405	0.0704892	0.25	0.015	4560.52	0.5	0.5	3	20	0.25	0.13	165	7	245	15	0.0623339	0.0705502	0.25	0.015	4590.71	15.5803	2.62392
53	19.8929	0.125	50000	79.0757	0.5	0.5	5	20	0.2	0.15	165	7	245	15	0.0558335	0.0710508	0.25	0.015	4630.61	0.5	0.5	3	20	0.25	0.13	165	7	245	15	0.0625551	0.0709913	0.25	0.015	4622.39	15.6163	2.63267
54	19.9115	0.125	50000	81.1112	0.5	0.5	5	20	0.2	0.15	165	7	245	15	0.0560219	0.0715973	0.25	0.015	4677.85	0.5	0.5	3	20	0.25	0.13	165	7	245	15	0.0626968	0.0713979	0.25	0.015	4681.77	15.6405	2.63905
55	19.9704	0.125	50000	82.3619	0.5	0.5	5	20	0.2	0.15	165	7	245	15	0.0561772	0.0718841	0.25	0.015	4720.36	0.5	0.5	3	20	0.25	0.13	165	7	245	15	0.0628924	0.0717926	0.25	0.015	4707.62	15.7104	2.65294
56	19.9919	0.125	50000	84.3797	0.5	0.5	5	20	0.2	0.15	165	7	245	15	0.0562748	0.0721611	0.25	0.015	4762.38	0.5	0.5	3	20	0.25	0.13	165	7	245	15	0.063086	0.0720471	0.25	0.015	4735.53	15.7716	2.66408
57	20.0422	0.125	50000	85.8538	0.5	0.5	5	20	0.2	0.15	165	7	245	15	0.0564889	0.0727347	0.25	0.015	4777.9	0.5	0.5	3	20	0.25	0.13	165	7	245	15	0.0633583	0.0725515	0.25	0.015	4806.96	15.8355	2.67384
58	20.0807	0.125	50000	87.0317	0.5	0.5	5	20	0.2	0.15	165	7	245	15	0.0565545	0.0731488	0.25	0.015	4838.09	0.5	0.5	3	20	0.25	0.13	165	7	245	15	0.0635748	0.0731563	0.25	0.015	4819.43	15.8521	2.6918
59	20.101	0.125	50000	87.7653	0.5	0.5	5	20	0.2	0.15	165	7	245	15	0.0567184	0.0733154	0.25	0.015	4873.77	0.5	0.5	3	20	0.25	0.13	165	7	245	15	0.0636819	0.0735472	0.25	0.015	4880.49	15.9085	2.70547
60	20.146	0.125	50000	89.4816	0.5	0.5	5	20	0.2	0.15	165	7	245	15	0.0569243	0.0739186	0.25	0.015	4924.19	0.5	0.5	3	20	0.25	0.13	165	7	245	15	0.0639462	0.0739579	0.25	0.015	4919.27	15.9532	2.71783
61	20.1663	0.125	50000	91.235	0.5	0.5	5	20	0.2	0.15	165	7	245	15	0.0571019	0.0740715	0.25	0.015	4969.18	0.5	0.5	3	20	0.25	0.13	165	7	245	15	0.0640394	0.0740022	0.25	0.015	4970	16.0291	2.72959
62	20.2219	0.125	50000	92.7711	0.5	0.5	5	20	0.2	0.15	165	7	245	15	0.0572269	0.0745947	0.25	0.015	4995.54	0.5	0.5	3	20	0.25	0.13	165	7	245	15	0.0643542	0.0746762	0.25	0.015	4979.52	16.0504	2.73315
63	20.2424	0.125	50000	93.7724	0.5	0.5	5	20	0.2	0.15	165	7	245	15	0.0573087	0.074856	0.25	0.015	5032.56	0.5	0.5	3	20	0.25	0.13	165	7	245	15	0.064543	0.0751804	0.25	0.015	5038.91	16.1077	2.7557
64	20.2825	0.125	50000	95.1658	0.5	0.5	5	20	0.2	0.15	165	7	245	15	0.0574643	0.0754613	0.25	0.015	5071.48	0.5	0.5	3	20	0.25	0.13	165	7	245	15	0.0647607	0.0752059	0.25	0.015	5080.06	16.1531	2.75992
65	20.3349	0.125	50000	96.7639	0.5	0.5	5	20	0.2	0.15	165	7	245	15	0.057624	0.0757218	0.25	0.015	5099.41	0.5	0.5	3	20	0.25	0.13	165	7	245	15	0.0647953	0.0757227	0.25	0.015	5135.95	16.198	2.76848
66	20.3581	0.125	50000	98.3606	0.5	0.5	5	20	0.2	0.15	165	7	245	15	0.0576957	0.076027	0.25	0.015	5164.2	0.5	0.5	3	20	0.25	0.13	165	7	245	15	0.065063	0.0760906	0.25	0.015	5151.6	16.246	2.79001
67	20.3983	0.125	50000	99.8286	0.5	0.5	5	20	0.2	0.15	165	7	245	15	0.0578248	0.0764507	0.25	0.015	5188.78	0.5	0.5	3	20	0.25	0.13	165	7	245	15	0.0653017	0.0764498	0.25	0.015	5211.88	16.2971	2.79353
68	20.4278	0.125	50000	100.651	0.5	0.5	5	20	0.2	0.15	165	7	245	15	0.0580098	0.0770799	0.25	0.015	5250.98	0.5	0.5	3	20	0.25	0.13	165	7	245	15	0.0654647	0.0768368	0.25	0.015	5246.29	16.3841	2.81202
69	20.481	0.125	50000	101.832	0.5	0.5	5	20	0.2	0.15	165	7	245	15	0.0581151	0.077243	0.25	0.015	5281.47	0.5	0.5	3	20	0.25	0.13	165	7	245	15	0.0656042	0.0773784	0.25	0.015	5289.06	16.406	2.82168
70	20.5185	0.125	50000	104.354	0.5	0.5	5	20	0.2	0.15	165	7	245	15	0.058211	0.0776911	0.25	0.015	5302.67	0.5	0.5	3	20	0.25	0.13	165	7	245	15	0.0658989	0.0778619	0.25	0.015	5313.87	16.4636	2.83324
71	20.5311	0.125	50000	105.413	0.5	0.5	5	20	0.2	0.15	165	7	245	15	0.0584485	0.0780266	0.25	0.015	5367	0.5	0.5	3	20	0.25	0.13	165	7	245	15	0.0660987	0.0783368	0.25	0.015	5364.45	16.5025	2.84492
72	20.5629	0.125	50000	106.945	0.5	0.5	5	20	0.2	0.15	165	7	245	15	0.0585463	0.078773	0.25	0.015	5419.11	0.5	0.5	3	20	0.25	0.13	165	7	245	15	0.0662003	0.0784067	0.25	0.015	5406.64	16.5666	2.85862
73	20.5946	0.125	50000	107.806	0.5	0.5	5	20	0.2	0.15	165	7	245	15	0.058602	0.07898	0.25	0.015	5428.73	0.5	0.5	3	20	0.25	0.13	165	7	245	15	0.0663901	0.0789681	0.25	0.015	5450.78	16.5858	2.86721
74	20.6299	0.125	50000	109.943	0.5	0.5	5	20	0.2	0.15	165	7	245	15	0.058832	0.0793481	0.25	0.015	5473.3	0.5	0.5	3	20	0.25	0.13	165	7	245	15	0.0665961	0.079298	0.25	0.015	5496.82	16.6399	2.87988
75	20.6969	0.125	50000	111.027	0.5	0.5	5	20	0.2	0.15	165	7	245	15	0.0589328	0.0798587	0.25	0.015	5537.4	0.5	0.5	3	20	0.25	0.13	165	7	245	15	0.0668238	0.0798449	0.25	0.015	5532.02	16.6845	2.89215
76	20.7046	0.125	50000	111.712	0.5	0.5	5	20	0.2	0.15	165	7	245	15	0.0590183	0.0802144	0.25	0.015	5570.8	0.5	0.5	3	20	0.25	0.13	165	7	245	15	0.0668554	0.0801238	0.25	0.015	5553.54	16.7447	2.90549
77	20.7645	0.125	50000	113.134	0.5	0.5	5	20	0.2	0.15	165	7	245	15	0.0591978	0.080548	0.25	0.015	5606.54	0.5	0.5	3	20	0.25	0.13	165	7	245	15	0.0670162	0.0806141	0.25	0.015	5597.42	16.7573	2.91615
78	20.7952	0.125	50000	114.477	0.5	0.5	5	20	0.2	0.15	165	7	245	15	0.0592537	0.0809261	0.25	0.015	5668.94	0.5	0.5	3	20	0.25	0.13	165	7	245	15	0.0672557	0.0809735	0.25	0.015	5633.63	16.8237	2.92501
79	20.8301	0.125	50000	116.142	0.5	0.5	5	20	0.2	0.15	165	7	245	15	0.059454	0.0812764	0.25	0.015	5689.32	0.5	0.5	3	20	0.25	0.13	165	7	245	15	0.0673772	0.0814285	0.25	0.015	5670.31	16.8689	2.93822
80	20.8574	0.125	50000	118.273	0.5	0.5	5	20	0.2	0.15	165	7	245	15	0.0595848	0.0816329	0.25	0.015	5720.14	0.5	0.5	3	20	0.25	0.13	165	7	245	15	0.0675639	0.0817938	0.25	0.015	5743.9	16.9141	2.95569
81	20.9124	0.125	50000	119.758	0.5	0.5	5	20	0.2	0.15	165	7	245	15	0.0596276	0.0822878	0.25	0.015	5766.12	0.5	0.5	3	20	0.25	0.13	165	7	245	15	0.0677814	0.082337	0.25	0.015	5759.57	16.9632	2.96425
82	20.9328	0.125	50000	121.081	0.5	0.5	5	20	0.2	0.15	165	7	245	15	0.0597188	0.0826392	0.25	0.015	5833.09	0.5	0.5	3	20	0.25	0.13	165	7	245	15	0.0679276	0.0826849	0.25	0.015	5826.08	16.9977	2.97775
83	20.953	0.125	50000	122.791	0.5	0.5	5	20	0.2	0.15	165	7	245	15	0.0599167	0.0831516	0.25	0.015	5843.51	0.5	0.5	3	20	0.25	0.13	165	7	245	15	0.0680825	0.0829136	0.25	0.015	5860.45	17.0375	2.98671
84	21.0038	0.125	50000	124.094	0.5	0.5	5	20	0.2	0.15	165	7	245	15	0.060075	0.0835207	0.25	0.015	5895.38	0.5	0.5	3	20	0.25	0.13	165	7	245	15	0.0682996	0.0835236	0.25	0.015	5914.31	17.0837	2.99962
85	21.0344	0.125	50000	125.601	0.5	0.5	5	20	0.2	0.15	165	7	245	15	0.060159	0.0836241	0.25	0.015	5950	0.5	0.5	3	20	0.25	0.13	165	7	245	15	0.0684916	0.083805	0.25	0.015	5934.32	17.1183	3.01297
86	21.0633	0.125	50000	126.642	0.5	0.5	5	20	0.2	0.15	165	7	245	15	0.0602232	0.0843935	0.25	0.015	5987.05	0.5	0.5	3	20	0.25	0.13	165	7	245	15	0.068699	0.0842244	0.25	0.015	5964.19	17.169	3.0248
87	21.0968	0.125	50000	128.096	0.5	0.5	5	20	0.2	0.15	165	7	245	15	0.0603868	0.0844139	0.25	0.015	6047.88	0.5	0.5	3	20	0.25	0.13	165	7	245	15	0.0688618	0.084614	0.25	0.015	6030.86	17.2019	3.04071
88	21.1355	0.125	50000	129.386	0.5	0.5	5	20	0.2	0.15	165	7	245	15	0.060454	0.0848912	0.25	0.015	6086.5	0.5	0.5	3	20	0.25	0.13	165	7	245	15	0.068983	0.0850934	0.25	0.015	6054.86	17.2468	3.04838
89	21.1708	0.125	50000	130.683	0.5	0.5	5	20	0.2	0.15	165	7	245	15	0.0606125	0.0854475	0.25	0.015	6125.84	0.5	0.5	3	20	0.25	0.13	165	7	245	15	0.069072	0.0854326	0.25	0.015	6095.55	17.2996	3.06438
90	21.2278	0.125	50000	132.313	0.5	0.5	5	20	0.2	0.15	165	7	245	15	0.0607987	0.0856013	0.25	0.015	6167.38	0.5	0.5	3	20	0.25	0.13	165	7	245	15	0.0692785	0.0859589	0.25	0.015	6138.6	17.3256	3.0787
91	21.2633	0.125	50000	133.121	0.5	0.5	5	20	0.2	0.15	165	7	245	15	0.0608368	0.0861112	0.25	0.015	6213.56	0.5	0.5	3	20	0.25	0.13	165	7	245	15	0.0694909	0.0860266	0.25	0.015	6186.53	17.3571	3.08679
92	21.2939	0.125	50000	134.592	0.5	0.5	5	20	0.2	0.15	165	7	245	15	0.0610476	0.0864181	0.25	0.015	6247.58	0.5	0.5	3	20	0.25	0.13	165	7	245	15	0.0695619	0.0866848	0.25	0.015	6229.42	17.3983	3.09721
93	21.3348	0.125	50000	136.199	0.5	0.5	5	20	0.2	0.15	165	7	245	15	0.0611053	0.0871607	0.25	0.015	6292.96	0.5	0.5	3	20	0.25	0.13	165	7	245	15	0.0697737	0.0868484	0.25	0.015	6268.56	17.4597	3.10919
94	21.3547	0.125	50000	137.533	0.5	0.5	5	20	0.2	0.15	165	7	245	15	0.061251	0.0875412	0.25	0.015	6342.25	0.5	0.5	3	20	0.25	0.13	165	7	245	15	0.0699033	0.0874164	0.25	0.015	6323.6	17.4819	3.11844
95	21.4005	0.125	50000	138.747	0.5	0.5	5	20	0.2	0.15	165	7	245	15	0.0613945	0.0878524	0.25	0.015	6361.21	0.5	0.5	3	20	0.25	0.13	165	7	245	15	0.0701037	0.0876703	0.25	0.015	6359.88	17.5458	3.13413
96	21.4382	0.125	50000	140.618	0.5	0.5	5	20	0.2	0.15	165	7	245	15	0.0615255	0.0883689	0.25	0.015	6422.17	0.5	0.5	3	20	0.25	0.13	165	7	245	15	0.0702129	0.0880772	0.25	0.015	6422.09	17.5851	3.14755
97	21.4919	0.125	50000	142.263	0.5	0.5	5	20	0.2	0.15	165	7	245	15	0.0615987	0.0885904	0.25	0.015	6447.03	0.5	0.5	3	20	0.25	0.13	165	7	245	15	0.070459	0.0887816	0.25	0.015	6449.65	17.6076	3.15918
98	21.5026	0.125	50000	144.088	0.5	0.5	5	20	0.2	0.15	165	7	245	15	0.0617348	0.0891549	0.25	0.015	6506.24	0.5	0.5	3	20	0.25	0.13	165	7	245	15	0.0705509	0.0889471	0.25	0.015	6509.08	17.6468	3.17415
99	21.5374	0.125	50000	144.873	0.5	0.5	5	20	0.2	0.15	165	7	245	15	0.0618638	0.0894083	0.25	0.015	6543.67	0.5	0.5	3	20	0.25	0.13	165	7	245	15	0.0707284	0.0895106	0.25	0.015	6544.58	17.6984	3.18755
100	21.5926	0.125	50000	145.591	0.5	0.5	5	20	0.2	0.15	165	7	245	15	0.0619648	0.0897512	0.25	0.015	6573.39	0.5	0.5	3	20	0.25	0.13	165	7	245	15	0.0708816	0.0898062	0.25	0.015	6586.64	17.72	3.19179
101	21.6256	0.125	50000	147.59	0.5	0.5	5	20	0.2	0.15	165	7	245	15	0.0621387	0.0902554	0.25	0.015	6618.57	0.5	0.5	3	20	0.25	0.13	165	7	245	15	0.0710737	0.0902641	0.25	0.015	6633.63	17.7808	3.2044
102	21.649	0.125	50000	148.882	0.5	0.5	5	20	0.2	0.15	165	7	245	15	0.0622425	0.0905916	0.25	0.015	6691.39	0.5	0.5	3	20	0.25	0.13	165	7	245	15	0.0712275	0.0905381	0.25	0.015	6702.32	17.7963	3.22223
103	21.6822	0.125	50000	150.802	0.5	0.5	5	20	0.2	0.15	165	7	245	15	0.0624284	0.0908243	0.25	0.015	6712.85	0.5	0.5	3	20	0.25	0.13	165	7	245	15	0.0713949	0.0908925	0.25	0.015	6741.77	17.8612	3.22427
104	21.7312	0.125	50000	151.932	0.5	0.5	5	20	0.2	0.15	165	7	245	15	0.0625141	0.0914812	0.25	0.015	6776.62	0.5	0.5	3	20	0.25	0.13	165	7	245	15	0.0715072	0.0913697	0.25	0.015	6764.96	17.8672	3.24592
105	21.7581	0.125	50000	153.918	0.5	0.5	5	20	0.2	0.15	165	7	245	15	0.0626494	0.0919825	0.25	0.015	6806.59	0.5	0.5	3	20	0.25	0.13	165	7	245	15	0.071725	0.0918678	0.25	0.015	6808.62	17.9002	3.25389
106	21.7806	0.125	50000	154.522	0.5	0.5	5	20	0.2	0.15	165	7	245	15	0.0627918	0.0923222	0.25	0.015	6882.87	0.5	0.5	3	20	0.25	0.13	165	7	245	15	0.0718886	0.0920752	0.25	0.015	6874.49	17.9373	3.26719
107	21.825	0.125	50000	156.153	0.5	0.5	5	20	0.2	0.15	165	7	245	15	0.0629207	0.0927432	0.25	0.015	6924.25	0.5	0.5	3	20	0.25	0.13	165	7	245	15	0.0720342	0.0924485	0.25	0.015	6897.98	17.998	3.27728
108	21.8593	0.125	50000	157.505	0.5	0.5	5	20	0.2	0.15	165	7	245	15	0.0629517	0.0931903	0.25	0.015	6945.59	0.5	0.5	3	20	0.25	0.13	165	7	245	15	0.0720972	0.0931859	0.25	0.015	6943.01	18.0294	3.28839
109	21.9118	0.125	50000	158.845	0.5	0.5	5	20	0.2	0.15	165	7	245	15	0.0631165	0.0932733	0.25	0.015	7007.29	0.5	0.5	3	20	0.25	0.13	165	7	245	15	0.0723001	0.0933504	0.25	0.015	6982.4	18.0745	3.30063
110	21.9393	0.125	50000	159.897	0.5	0.5	5	20	0.2	0.15	165	7	245	15	0.0633287	0.0936555	0.25	0.015	7035.43	0.5	0.5	3	20	0.25	0.13	165	7	245	15	0.0724059	0.0939837	0.25	0.015	7055.69	18.1043	3.31853
111	21.994	0.125	50000	161.711	0.5	0.5	5	20	0.2	0.15	165	7	245	15	0.0633658	0.0942014	0.25	0.015	7093.18	0.5	0.5	3	20	0.25	0.13	165	7	245	15	0.0725843	0.0943352	0.25	0.015	7093.45	18.1252	3.32818
112	22.0101	0.125	50000	163.226	0.5	0.5	5	20	0.2	0.15	165	7	245	15	0.0634854	0.0945843	0.25	0.015	7139.33	0.5	0.5	3	20	0.25	0.13	165	7	245	15	0.0726698	0.0945068	0.25	0.015	7122.72	18.1867	3.34362
113	22.0366	0.125	50000	164.664	0.5	0.5	5	20	0.2	0.15	165	7	245	15	0.0636338	0.0951411	0.25	0.015	7206.02	0.5	0.5	3	20	0.25	0.13	165	7	245	15	0.0728885	0.095151	0.25	0.015	7173.72	18.2178	3.35379
114	22.103	0.125	50000	166.052	0.5	0.5	5	20	0.2	0.15	165	7	245	15	0.0637691	0.0955668	0.25	0.015	7248.27	0.5	0.5	3	20	0.25	0.13	165	7	245	15	0.0730746	0.0955057	0.25	0.015	7212.91	18.2369	3.36193
115	22.1384	0.125	50000	167.41	0.5	0.5	5	20	0.2	0.15	165	7	245	15	0.063894	0.0957558	0.25	0.015	7263.82	0.5	0.5	3	20	0.25	0.13	165	7	245	15	0.0731917	0.095665	0.25	0.015	7278.46	18.2868	3.37057
116	22.1731	0.125	50000	169.201	0.5	0.5	5	20	0.2	0.15	165	7	245	15	0.0640871	0.0962007	0.25	0.015	7324.95	0.5	0.5	3	20	0.25	0.13	165	7	245	15	0.0732685	0.0963497	0.25	0.015	7311.74	18.3216	3.38793
117	22.2009	0.125	50000	170.099	0.5	0.5	5	20	0.2	0.15	165	7	245	15	0.0641965	0.0966851	0.25	0.015	7357.01	0.5	0.5	3	20	0.25	0.13	165	7	245	15	0.0734621	0.0965639	0.25	0.015	7382.85	18.3715	3.39201
118	22.2185	0.125	50000	171.229	0.5	0.5	5	20	0.2	0.15	165	7	245	15	0.0643823	0.0969543	0.25	0.015	7412.08	0.5	0.5	3	20	0.25	0.13	165	7	245	15	0.073577	0.0969386	0.25	0.015	7427.51	18.3813	3.40864
119	22.2493	0.125	50000	172.719	0.5	0.5	5	20	0.2	0.15	165	7	245	15	0.0644915	0.0973326	0.25	0.015	7449.8	0.5	0.5	3	20	0.25	0.13	165	7	245	15	0.0736828	0.0973705	0.25	0.015	7491.81	18.437	3.42745
120	22.3047	0.125	50000	174.246	0.5	0.5	5	20	0.2	0.15	165	7	245	15	0.0645474	0.0976574	0.25	0.015	7520.48	0.5	0.5	3	20	0.25	0.13	165	7	245	15	0.0739246	0.0976825	0.25	0.015	7495.94	18.4738	3.43144
121	22.3433	0.125	50000	176.79	0.5	0.5	5	20	0.2	0.15	165	7	245	15	0.0647441	0.0983995	0.25	0.015	7578.51	0.5	0.5	3	20	0.25	0.13	165	7	245	15	0.0740593	0.0982725	0.25	0.015	7585.21	18.4906	3.44657
122	22.3765	0.125	50000	177.171	0.5	0.5	5	20	0.2	0.15	165	7	245	15	0.0649211	0.0986814	0.25	0.015	7595.66	0.5	0.5	3	20	0.25	0.13	165	7	245	15	0.0741844	0.0984063	0.25	0.015	7608.73	18.5379	3.4576
123	22.4015	0.125	50000	178.99	0.5	0.5	5	20	0.2	0.15	165	7	245	15	0.0650429	0.0991066	0.25	0.015	7682.72	0.5	0.5	3	20	0.25	0.13	165	7	245	15	0.0743438	0.0988938	0.25	0.015	7681.54	18.5731	3.46842
124	22.4598	0.125	50000	179.721	0.5	0.5	5	20	0.2	0.15	165	7	245	15	0.0651031	0.0994995	0.25	0.015	7688.78	0.5	0.5	3	20	0.25	0.13	165	7	245	15	0.0743691	0.0993583	0.25	0.015	7689.67	18.6	3.48132
125	22.497	0.125	50000	182.238	0.5	0.5	5	20	0.2	0.15	165	7	245	15	0.0652529	0.0999429	0.25	0.015	7737.15	0.5	0.5	3	20	0.25	0.13	165	7	245	15	0.0745555	0.0999767	0.25	0.015	7744.93	18.6349	3.49921
126	22.5116	0.125	50000	183.52	0.5	0.5	5	20	0.2	0.15	165	7	245	15	0.0654214	0.100318	0.25	0.015	7808.67	0.5	0.5	3	20	0.25	0.13	165	7	245	15	0.0746452	0.100109	0.25	0.015	7799.33	18.6756	3.50837
127	22.5631	0.125	50000	185.116	0.5	0.5	5	20	0.2	0.15	165	7	245	15	0.0655781	0.100525	0.25	0.015	7861.24	0.5	0.5	3	20	0.25	0.13	165	7	245	15	0.0749001	0.100577	0.25	0.015	7854.15	18.7182	3.52337
128	22.5869	0.125	50000	185.934	0.5	0.5	5	20	0.2	0.15	165	7	245	15	0.065689	0.101078	0.25	0.015	7892.79	0.5	0.5	3	20	0.25	0.13	165	7	245	15	0.0749937	0.101115	0.25	0.015	7916.76	18.7505	3.52761
129	22.6148	0.125	50000	187.359	0.5	0.5	5	20	0.2	0.15	165	7	245	15	0.0657833	0.101565	0.25	0.015	7941.76	0.5	0.5	3	20	0.25	0.13	165	7	245	15	0.0751684	0.101531	0.25	0.015	7947.7	18.7702	3.54357
130	22.6614	0.125	50000	189.115	0.5	0.5	5	20	0.2	0.15	165	7	245	15	0.0660146	0.101784	0.25	0.015	7997.28	0.5	0.5	3	20	0.25	0.13	165	7	245	15	0.0752418	0.101847	0.25	0.015	8014.31	18.8182	3.55907
131	22.6848	0.125	50000	190.684	0.5	0.5	5	20	0.2	0.15	165	7	245	15	0.0661757	0.102382	0.25	0.015	8032.65	0.5	0.5	3	20	0.25	0.13	165	7	245	15	0.075442	0.102183	0.25	0.015	8070.45	18.8447	3.57179
132	22.7463	0.125	50000	192.022	0.5	0.5	5	20	0.2	0.15	165	7	245	15	0.0662516	0.102564	0.25	0.015	8110.82	0.5	0.5	3	20	0.25	0.13	165	7	245	15	0.0755542	0.102678	0.25	0.015	8126.02	18.8957	3.58172
133	22.7693	0.125	50000	192.943	0.5	0.5	5	20	0.2	0.15	165	7	245	15	0.0664784	0.103114	0.25	0.015	8134.9	0.5	0.5	3	20	0.25	0.13	165	7	245	15	0.0756981	0.10282	0.25	0.015	8168.66	18.9285	3.5889
134	22.7977	0.125	50000	195.141	0.5	0.5	5	20	0.2	0.15	165	7	245	15	0.0665757	0.103472	0.25	0.015	8219.83	0.5	0.5	3	20	0.25	0.13	165	7	245	15	0.0758121	0.103376	0.25	0.015	8197.11	18.9343	3.60034
135	22.8489	0.125	50000	195.397	0.5	0.5	5	20	0.2	0.15	165	7	245	15	0.0666645	0.103876	0.25	0.015	8257.8	0.5	0.5	3	20	0.25	0.13	165	7	245	15	0.0759346	0.1036	0.25	0.015	8251.73	18.9734	3.61949
136	22.8904	0.125	50000	196.899	0.5	0.5	5	20	0.2	0.15	165	7	245	15	0.066859	0.104335	0.25	0.015	8322.92	0.5	0.5	3	20	0.25	0.13	165	7	245	15	0.0760546	0.104309	0.25	0.015	8295.46	19.0116	3.6254
137	22.9277	0.125	50000	199.432	0.5	0.5	5	20	0.2	0.15	165	7	245	15	0.0670411	0.104637	0.25	0.015	8376.59	0.5	0.5	3	20	0.25	0.13	165	7	245	15	0.0761434	0.10465	0.25	0.015	8359.28	19.0474	3.63263
138	22.9555	0.125	50000	200.526	0.5	0.5	5	20	0.2	0.15	165	7	245	15	0.0671511	0.105086	0.25	0.015	8393.75	0.5	0.5	3	20	0.25	0.13	165	7	245	15	0.076373	0.104844	0.25	0.015	8433.84	19.098	3.64654
139	22.9709	0.125	50000	202.265	0.5	0.5	5	20	0.2	0.15	165	7	245	15	0.0672706	0.105549	0.25	0.015	8458.22	0.5	0.5	3	20	0.25	0.13	165	7	245	15	0.0764965	0.105387	0.25	0.015	8454.7	19.1238	3.66029
140	23.0397	0.125	50000	202.556	0.5	0.5	5	20	0.2	0.15	165	7	245	15	0.0674284	0.105829	0.25	0.015	8536.28	0.5	0.5	3	20	0.25	0.13	165	7	245	15	0.0766136	0.105888	0.25	0.015	8510.01	19.1436	3.67149
141	23.0569	0.125	50000	205.186	0.5	0.5	5	20	0.2	0.15	165	7	245	15	0.0676376	0.106017	0.25	0.015	8559.62	0.5	0.5	3	20	0.25	0.13	165	7	245	15	0.0767664	0.106192	0.25	0.015	8560.05	19.1795	3.69163
142	23.0788	0.125	50000	205.265	0.5	0.5	5	20	0.2	0.15	165	7	245	15	0.0677316	0.106685	0.25	0.015	8615.65	0.5	0.5	3	20	0.25	0.13	165	7	245	15	0.0768974	0.106735	0.25	0.015	8599.47	19.1986	3.6974
143	23.1259	0.125	50000	207.322	0.5	0.5	5	20	0.2	0.15	165	7	245	15	0.0678214	0.106815	0.25	0.015	8694.75	0.5	0.5	3	20	0.25	0.13	165	7	245	15	0.0770508	0.106899	0.25	0.015	8652.54	19.2405	3.71032
144	23.1564	0.125	50000	208.139	0.5	0.5	5	20	0.2	0.15	165	7	245	15	0.0679556	0.10737	0.25	0.015	8748.96	0.5	0.5	3	20	0.25	0.13	165	7	245	15	0.0771605	0.107305	0.25	0.015	8726.99	19.2847	3.71922
145	23.2171	0.125	50000	210.476	0.5	0.5	5	20	0.2	0.15	165	7	245	15	0.0681553	0.107836	0.25	0.015	8785.72	0.5	0.5	3	20	0.25	0.13	165	7	245	15	0.0772886	0.107702	0.25	0.015	8767.16	19.3141	3.72857
146	23.2428	0.125	50000	211.884	0.5	0.5	5	20	0.2	0.15	165	7	245	15	0.0683942	0.108043	0.25	0.015	8828.85	0.5	0.5	3	20	0.25	0.13	165	7	245	15	0.0773606	0.108223	0.25	0.015	8814.51	19.3568	3.74434
147	23.2744	0.125	50000	213.076	0.5	0.5	5	20	0.2	0.15	165	7	245	15	0.0684734	0.108742	0.25	0.015	8893.78	0.5	0.5	3	20	0.25	0.13	165	7	245	15	0.0775076	0.108605	0.25	0.015	8866.34	19.3906	3.75364
148	23.3026	0.125	50000	214.035	0.5	0.5	5	20	0.2	0.15	165	7	245	15	0.0686415	0.109164	0.25	0.015	8943.6	0.5	0.5	3	20	0.25	0.13	165	7	245	15	0.0775739	0.10914	0.25	0.015	8930.86	19.422	3.76673
149	23.361	0.125	50000	215.188	0.5	0.5	5	20	0.2	0.15	165	7	245	15	0.0687341	0.109209	0.25	0.015	9009.24	0.5	0.5	3	20	0.25	0.13	165	7	245	15	0.0777549	0.109467	0.25	0.015	9007.11	19.431	3.78066
150	23.3899	0.125	50000	217.354	0.5	0.5	5	20	0.2	0.15	165	7	245	15	0.068978	0.109857	0.25	0.015	9048.38	0.5	0.5	3	20	0.25	0.13	165	7	245	15	0.0778706	0.109644	0.25	0.015	9036.22	19.4781	3.7945
151	23.4288	0.125	50000	218.795	0.5	0.5	5	20	0.2	0.15	165	7	245	15	0.0691091	0.110155	0.25	0.015	9123.68	0.5	0.5	3	20	0.25	0.13	165	7	245	15	0.0780679	0.110063	0.25	0.015	9103.45	19.5121	3.80103
152	23.4671	0.125	50000	219.801	0.5	0.5	5	20	0.2	0.15	165	7	245	15	0.0693013	0.110515	0.25	0.015	9135.91	0.5	0.5	3	20	0.25	0.13	165	7	245	15	0.0781592	0.110752	0.25	0.015	9172.54	19.5239	3.82112
153	23.4907	0.125	50000	221.66	0.5	0.5	5	20	0.2	0.15	165	7	245	15	0.069427	0.111	0.25	0.015	9217.67	0.5	0.5	3	20	0.25	0.13	165	7	245	15	0.0782846	0.110936	0.25	0.015	9209.26	19.5707	3.83444
154	23.5201	0.125	50000	223.387	0.5	0.5	5	20	0.2	0.15	165	7	245	15	0.0695238	0.111581	0.25	0.015	9283.29	0.5	0.5	3	20	0.25	0.13	165	7	245	15	0.0784456	0.111596	0.25	0.015	9290.93	19.598	3.8428
155	23.5559	0.125	50000	223.975	0.5	0.5	5	20	0.2	0.15	165	7	245	15	0.0697816	0.111673	0.25	0.015	9313.58	0.5	0.5	3	20	0.25	0.13	165	7	245	15	0.0785631	0.111759	0.25	0.015	9342.45	19.6326	3.85489
156	23.608	0.125	50000	225.587	0.5	0.5	5	20	0.2	0.15	165	7	245	15	0.0698687	0.112098	0.25	0.015	9358.7	0.5	0.5	3	20	0.25	0.13	165	7	245	15	0.078631	0.112226	0.25	0.015	9350.18	19.6705	3.86321
157	23.6392	0.125	50000	227.637	0.5	0.5	5	20	0.2	0.15	165	7	245	15	0.0700833	0.112483	0.25	0.015	9419.42	0.5	0.5	3	20	0.25	0.13	165	7	245	15	0.0788217	0.112418	0.25	0.015	9428.13	19.6797	3.87962
158	23.6762	0.125	50000	229.252	0.5	0.5	5	20	0.2	0.15	165	7	245	15	0.0702507	0.113191	0.25	0.015	9462.7	0.5	0.5	3	20	0.25	0.13	165	7	245	15	0.0789396	0.113115	0.25	0.015	9478.52	19.7092	3.88528
159	23.7165	0.125	50000	230.276	0.5	0.5	5	20	0.2	0.15	165	7	245	15	0.0702946	0.113452	0.25	0.015	9541.37	0.5	0.5	3	20	0.25	0.13	165	7	245	15	0.0790065	0.113377	0.25	0.015	9537.83	19.7526	3.89783
160	23.7536	0.125	50000	231.027	0.5	0.5	5	20	0.2	0.15	165	7	245	15	0.0705176	0.113623	0.25	0.015	9619.43	0.5	0.5	3	20	0.25	0.13	165	7	245	15	0.0791133	0.113698	0.25	0.015	9602.83	19.7703	3.91308
161	23.7719	0.125	50000	232.687	0.5	0.5	5	20	0.2	0.15	165	7	245	15	0.0707032	0.114007	0.25	0.015	9681.44	0.5	0.5	3	20	0.25	0.13	165	7	245	15	0.0792565	0.114186	0.25	0.015	9665.75	19.8141	3.92677
162	23.8015	0.125	50000	234.051	0.5	0.5	5	20	0.2	0.15	165	7	245	15	0.0708578	0.114643	0.25	0.015	9699.28	0.5	0.5	3	20	0.25	0.13	165	7	245	15	0.0793869	0.114749	0.25	0.015	9699.71	19.8312	3.93642
163	23.8447	0.125	50000	235.147	0.5	0.5	5	20	0.2	0.15	165	7	245	15	0.0709497	0.115004	0.25	0.015	9762.86	0.5	0.5	3	20	0.25	0.13	165	7	245	15	0.0794439	0.114855	0.25	0.015	9807.68	19.8877	3.95104
164	23.9024	0.125	50000	236.692	0.5	0.5	5	20	0.2	0.15	165	7	245	15	0.0711585	0.115255	0.25	0.015	9817.18	0.5	0.5	3	20	0.25	0.13	165	7	245	15	0.0796346	0.115257	0.25	0.015	9856.96	19.9066	3.9646
165	23.9176	0.125	50000	238.358	0.5	0.5	5	20	0.2	0.15	165	7	245	15	0.0713171	0.115637	0.25	0.015	9905.58	0.5	0.5	3	20	0.25	0.13	165	7	245	15	0.0797214	0.115959	0.25	0.015	9874.33	19.9277	3.96908
166	23.9563	0.125	50000	239.477	0.5	0.5	5	20	0.2	0.15	165	7	245	15	0.0714653	0.116211	0.25	0.015	9978.75	0.5	0.5	3	20	0.25	0.13	165	7	245	15	0.0798396	0.11613	0.25	0.015	9926.6	19.9792	3.98274
167	24.0067	0.125	50000	241.233	0.5	0.5	5	20	0.2	0.15	165	7	245	15	0.0716698	0.11664	0.25	0.015	10041.9	0.5	0.5	3	20	0.25	0.13	165	7	245	15	0.0800121	0.116432	0.25	0.015	10021.1	19.9856	3.99642
168	24.0221	0.125	50000	242.33	0.5	0.5	5	20	0.2	0.15	165	7	245	15	0.0719017	0.116904	0.25	0.015	10074.8	0.5	0.5	3	20	0.25	0.13	165	7	245	15	0.0800644	0.117089	0.25	0.015	10062.2	20.0259	4.00482
169	24.0521	0.125	50000	243.679	0.5	0.5	5	20	0.2	0.15	165	7	245	15	0.0719647	0.117312	0.25	0.015	10163.2	0.5	0.5	3	20	0.25	0.13	165	7	245	15	0.0802756	0.117574	0.25	0.015	10164.6	20.0634	4.0244
170	24.0922	0.125	50000	244.995	0.5	0.5	5	20	0.2	0.15	165	7	245	15	0.0722385	0.117609	0.25	0.015	10194	0.5	0.5	3	20	0.25	0.13	165	7	245	15	0.0803829	0.117858	0.25	0.015	10190	20.077	4.03784
171	24.1522	0.125	50000	247.469	0.5	0.5	5	20	0.2	0.15	165	7	245	15	0.072404	0.118086	0.25	0.015	10256.8	0.5	0.5	3	20	0.25	0.13	165	7	245	15	0.0804735	0.118002	0.25	0.015	10232.2	20.1173	4.05126
172	24.1853	0.125	50000	249.137	0.5	0.5	5	20	0.2	0.15	165	7	245	15	0.0725174	0.118446	0.25	0.015	10302.5	0.5	0.5	3	20	0.25	0.13	165	7	245	15	0.0805471	0.118477	0.25	0.015	10325.8	20.1357	4.0551
173	24.2016	0.125	50000	250.523	0.5	0.5	5	20	0.2	0.15	165	7	245	15	0.0727406	0.119094	0.25	0.015	10404.4	0.5	0.5	3	20	0.25	0.13	165	7	245	15	0.0807392	0.119136	0.25	0.015	10405.7	20.1873	4.07092
174	24.2396	0.125	50000	250.936	0.5	0.5	5	20	0.2	0.15	165	7	245	15	0.0729067	0.119338	0.25	0.015	10471.5	0.5	0.5	3	20	0.25	0.13	165	7	245	15	0.0808816	0.119514	0.25	0.015	10457.3	20.2142	4.08131
175	24.2878	0.125	50000	252.882	0.5	0.5	5	20	0.2	0.15	165	7	245	15	0.0730306	0.119786	0.25	0.015	10527	0.5	0.5	3	20	0.25	0.13	165	7	245	15	0.080911	0.119728	0.25	0.015	10530	20.2419	4.09866
176	24.3058	0.125	50000	253.777	0.5	0.5	5	20	0.2	0.15	165	7	245	15	0.0732046	0.120043	0.25	0.015	10564.7	0.5	0.5	3	20	0.25	0.13	165	7	245	15	0.0810688	0.120381	0.25	0.015	10597	20.2853	4.10999
177	24.3686	0.125	50000	256.15	0.5	0.5	5	20	0.2	0.15	165	7	245	15	0.0733849	0.120517	0.25	0.015	10621.4	0.5	0.5	3	20	0.25	0.13	165	7	245	15	0.0812354	0.120707	0.25	0.015	10661.6	20.3135	4.12267
178	24.39	0.125	50000	257.178	0.5	0.5	5	20	0.2	0.15	165	7	245	15	0.0736056	0.120891	0.25	0.015	10721.2	0.5	0.5	3	20	0.25	0.13	165	7	245	15	0.0814065	0.120844	0.25	0.015	10698.6	20.3225	4.12564
179	24.4228	0.125	50000	259.092	0.5	0.5	5	20	0.2	0.15	165	7	245	15	0.07388	0.121454	0.25	0.015	10762.3	0.5	0.5	3	20	0.25	0.13	165	7	245	15	0.0814513	0.121206	0.25	0.015	10751	20.3835	4.14511
180	24.4485	0.125	50000	259.265	0.5	0.5	5	20	0.2	0.15	165	7	245	15	0.074063	0.121955	0.25	0.015	10810.3	0.5	0.5	3	20	0.25	0.13	165	7	245	15	0.0815541	0.121622	0.25	0.015	10823.8	20.4087	4.15373
181	24.5114	0.125	50000	261.164	0.5	0.5	5	20	0.2	0.15	165	7	245	15	0.0741426	0.122165	0.25	0.015	10868.8	0.5	0.5	3	20	0.25	0.13	165	7	245	15	0.0816961	0.122177	0.25	0.015	10900.5	20.445	4.16916
182	24.5409	0.125	50000	262.844	0.5	0.5	5	20	0.2	0.15	165	7	245	15	0.0744078	0.122696	0.25	0.015	10966	0.5	0.5	3	20	0.25	0.13	165	7	245	15	0.081871	0.12242	0.25	0.015	10952.4	20.4764	4.18097
183	24.5725	0.125	50000	264.78	0.5	0.5	5	20	0.2	0.15	165	7	245	15	0.0745536	0.12305	0.25	0.015	11040	0.5	0.5	3	20	0.25	0.13	165	7	245	15	0.081967	0.123187	0.25	0.015	11041.3	20.4927	4.18436
184	24.6058	0.125	50000	265.232	0.5	0.5	5	20	0.2	0.15	165	7	245	15	0.0746453	0.123513	0.25	0.015	11066.5	0.5	0.5	3	20	0.25	0.13	165	7	245	15	0.0821914	0.123284	0.25	0.015	11056	20.5495	4.2038
185	24.6335	0.125	50000	267.061	0.5	0.5	5	20	0.2	0.15	165	7	245	15	0.0748667	0.123725	0.25	0.015	11131.2	0.5	0.5	3	20	0.25	0.13	165	7	245	15	0.0822853	0.123793	0.25	0.015	11171.4	20.5529	4.21507
186	24.6835	0.125	50000	268.529	0.5	0.5	5	20	0.2	0.15	165	7	245	15	0.0751819	0.124337	0.25	0.015	11236.1	0.5	0.5	3	20	0.25	0.13	165	7	245	15	0.0823825	0.124223	0.25	0.015	11239.4	20.6039	4.22673
187	24.7026	0.125	50000	269.391	0.5	0.5	5	20	0.2	0.15	165	7	245	15	0.0752898	0.124781	0.25	0.015	11301.2	0.5	0.5	3	20	0.25	0.13	165	7	245	15	0.0825043	0.12453	0.25	0.015	11325.5	20.6269	4.23315
188	24.7627	0.125	50000	270.83	0.5	0.5	5	20	0.2	0.15	165	7	245	15	0.0754507	0.124841	0.25	0.015	11352.5	0.5	0.5	3	20	0.25	0.13	165	7	245	15	0.0826249	0.124816	0.25	0.015	11377.7	20.6629	4.24569
189	24.8027	0.125	50000	273.358	0.5	0.5	5	20	0.2	0.15	165	7	245	15	0.0756462	0.125533	0.25	0.015	11422.4	0.5	0.5	3	20	0.25	0.13	165	7	245	15	0.0828638	0.125477	0.25	0.015	11429.1	20.7137	4.26066
190	24.8276	0.125	50000	274.414	0.5	0.5	5	20	0.2	0.15	165	7	245	15	0.0758892	0.12587	0.25	0.015	11521.3	0.5	0.5	3	20	0.25	0.13	165	7	245	15	0.0830263	0.125629	0.25	0.015	11470.8	20.7326	4.27488
191	24.8713	0.125	50000	274.925	0.5	0.5	5	20	0.2	0.15	165	7	245	15	0.0760583	0.126386	0.25	0.015	11546	0.5	0.5	3	20	0.25	0.13	165	7	245	15	0.0831076	0.12636	0.25	0.015	11544.6	20.7819	4.28586
192	24.8835	0.125	50000	276.643	0.5	0.5	5	20	0.2	0.15	165	7	245	15	0.0762397	0.12675	0.25	0.015	11652.8	0.5	0.5	3	20	0.25	0.13	165	7	245	15	0.0833063	0.126624	0.25	0.015	11626.7	20.8008	4.29335
193	24.9225	0.125	50000	278.08	0.5	0.5	5	20	0.2	0.15	165	7	245	15	0.0764761	0.127112	0.25	0.015	11687.7	0.5	0.5	3	20	0.25	0.13	165	7	245	15	0.0833984	0.126814	0.25	0.015	11695.1	20.8459	4.31266
194	24.9502	0.125	50000	279.627	0.5	0.5	5	20	0.2	0.15	165	7	245	15	0.0767968	0.127403	0.25	0.015	11784	0.5	0.5	3	20	0.25	0.13	165	7	245	15	0.0835843	0.127393	0.25	0.015	11752.4	20.8893	4.3208
195	25.0138	0.125	50000	281.763	0.5	0.5	5	20	0.2	0.15	165	7	245	15	0.0769387	0.12773	0.25	0.015	11826.8	0.5	0.5	3	20	0.25	0.13	165	7	245	15	0.0837131	0.127788	0.25	0.015	11854.9	20.9234	4.33666
196	25.0554	0.125	50000	282.327	0.5	0.5	5	20	0.2	0.15	165	7	245	15	0.0771661	0.128194	0.25	0.015	11913.9	0.5	0.5	3	20	0.25	0.13	165	7	245	15	0.0838989	0.128217	0.25	0.015	11952.7	20.9397	4.34137
197	25.0684	0.125	50000	284.438	0.5	0.5	5	20	0.2	0.15	165	7	245	15	0.0772433	0.128541	0.25	0.015	11988	0.5	0.5	3	20	0.25	0.13	165	7	245	15	0.0839707	0.128795	0.25	0.015	11990.8	21.0068	4.36348
198	25.1238	0.125	50000	285.571	0.5	0.5	5	20	0.2	0.15	165	7	245	15	0.0775409	0.129069	0.25	0.015	12095.2	0.5	0.5	3	20	0.25	0.13	165	7	245	15	0.0841164	0.129038	0.25	0.015	12110	21.0149	4.36559
199	25.1423	0.125	50000	286.204	0.5	0.5	5	20	0.2	0.15	165	7	245	15	0.0776917	0.129242	0.25	0.015	12196.1	0.5	0.5	3	20	0.25	0.13	165	7	245	15	0.0842014	0.129485	0.25	0.015	12163.3	21.0731	4.38701
200	25.1879	0.125	50000	287.651	0.5	0.5	5	20	0.2	0.15	165	7	245	15	0.0780305	0.129807	0.25	0.015	12224.3	0.5	0.5	3	20	0.25	0.13	165	7	245	15	0.08436	0.129946	0.25	0.015	12244.4	21.0897	4.38822
201	25.2011	0.125	50000	290.086	0.5	0.5	5	20	0.2	0.15	165	7	245	15	0.0780933	0.130186	0.25	0.015	12302.8	0.5	0.5	3	20	0.25	0.13	165	7	245	15	0.0846214	0.130229	0.25	0.015	12292.2	21.1595	4.40605
202	25.2533	0.125	50000	291.566	0.5	0.5	5	20	0.2	0.15	165	7	245	15	0.078416	0.13045	0.25	0.015	12358.6	0.5	0.5	3	20	0.25	0.13	165	7	245	15	0.0847281	0.130602	0.25	0.015	12353.4	21.1725	4.41242
203	25.2876	0.125	50000	293.126	0.5	0.5	5	20	0.2	0.15	165	7	245	15	0.0786568	0.131069	0.25	0.015	12447.1	0.5	0.5	3	20	0.25	0.13	165	7	245	15	0.08496	0.13112	0.25	0.015	12437.3	21.2422	4.42987
204	25.3081	0.125	50000	293.654	0.5	0.5	5	20	0.2	0.15	165	7	245	15	0.0787852	0.131354	0.25	0.015	12510.2	0.5	0.5	3	20	0.25	0.13	165	7	245	15	0.0850057	0.131212	0.25	0.015	12588.8	21.2461	4.44097
205	25.3535	0.125	50000	295.809	0.5	0.5	5	20	0.2	0.15	165	7	245	15	0.0792022	0.13178	0.25	0.015	12609	0.5	0.5	3	20	0.25	0.13	165	7	245	15	0.0852111	0.131678	0.25	0.015	12602.3	21.3233	4.45968
206	25.3924	0.125	50000	296.721	0.5	0.5	5	20	0.2	0.15	165	7	245	15	0.0792884	0.132297	0.25	0.015	12736.3	0.5	0.5	3	20	0.25	0.13	165	7	245	15	0.0854104	0.132001	0.25	0.015	12673.6	21.3626	4.46218
207	25.4329	0.125	50000	298.295	0.5	0.5	5	20	0.2	0.15	165	7	245	15	0.0795637	0.132495	0.25	0.015	12808	0.5	0.5	3	20	0.25	0.13	165	7	245	15	0.0855874	0.132695	0.25	0.015	12827.7	21.3685	4.47335
208	25.4697	0.125	50000	300.28	0.5	0.5	5	20	0.2	0.15	165	7	245	15	0.0798245	0.132973	0.25	0.015	12847.6	0.5	0.5	3	20	0.25	0.13	165	7	245	15	0.0857198	0.13312	0.25	0.015	12909.4	21.4296	4.48796
209	25.5038	0.125	50000	300.55	0.5	0.5	5	20	0.2	0.15	165	7	245	15	0.0800917	0.133593	0.25	0.015	12933.6	0.5	0.5	3	20	0.25	0.13	165	7	245	15	0.0859429	0.133425	0.25	0.015	12925.6	21.4861	4.49636
210	25.5298	0.125	50000	301.888	0.5	0.5	5	20	0.2	0.15	165	7	245	15	0.0803852	0.133758	0.25	0.015	13073	0.5	0.5	3	20	0.25	0.13	165	7	245	15	0.0861213	0.133684	0.25	0.015	13051.9	21.4999	4.51636
211	25.5812	0.125	50000	304.517	0.5	0.5	5	20	0.2	0.15	165	7	245	15	0.0805212	0.134283	0.25	0.015	13148.1	0.5	0.5	3	20	0.25	0.13	165	7	245	15	0.0862455	0.134303	0.25	0.015	13128.6	21.5459	4.53116
212	25.6261	0.125	50000	305.141	0.5	0.5	5	20	0.2	0.15	165	7	245	15	0.080814	0.134697	0.25	0.015	13190.8	0.5	0.5	3	20	0.25	0.13	165	7	245	15	0.0863664	0.134663	0.25	0.015	13236.7	21.5983	4.5339
213	25.6476	0.125	50000	306.134	0.5	0.5	5	20	0.2	0.15	165	7	245	15	0.0811309	0.13498	0.25	0.015	13284.1	0.5	0.5	3	20	0.25	0.13	165	7	245	15	0.0866407	0.135098	0.25	0.015	13303.4	21.6455	4.54965
214	25.6843	0.125	50000	308.085	0.5	0.5	5	20	0.2	0.15	165	7	245	15	0.0812987	0.135313	0.25	0.015	13375	0.5	0.5	3	20	0.25	0.13	165	7	245	15	0.0868102	0.13529	0.25	0.015	13432	21.7096	4.55721
215	25.7364	0.125	50000	309.404	0.5	0.5	5	20	0.2	0.15	165	7	245	15	0.0814743	0.135987	0.25	0.015	13516.9	0.5	0.5	3	20	0.25	0.13	165	7	245	15	0.0868859	0.135856	0.25	0.015	13487.3	21.7503	4.57636
216	25.7527	0.125	50000	311.091	0.5	0.5	5	20	0.2	0.15	165	7	245	15	0.0818503	0.136152	0.25	0.015	13570.1	0.5	0.5	3	20	0.25	0.13	165	7	245	15	0.0871043	0.136076	0.25	0.015	13576.1	21.7919	4.5831
217	25.7881	0.125	50000	312.112	0.5	0.5	5	20	0.2	0.15	165	7	245	15	0.0821201	0.136557	0.25	0.015	13646.1	0.5	0.5	3	20	0.25	0.13	165	7	245	15	0.0873841	0.136714	0.25	0.015	13665.1	21.8175	4.60232
218	25.8183	0.125	50000	313.803	0.5	0.5	5	20	0.2	0.15	165	7	245	15	0.0823635	0.137149	0.25	0.015	13769	0.5	0.5	3	20	0.25	0.13	165	7	245	15	0.0875311	0.137059	0.25	0.015	13805	21.8656	4.61246
219	25.8671	0.125	50000	315.348	0.5	0.5	5	20	0.2	0.15	165	7	245	15	0.0827225	0.137244	0.25	0.015	13867	0.5	0.5	3	20	0.25	0.13	165	7	245	15	0.0876135	0.137585	0.25	0.015	13907.4	21.9283	4.62696
220	25.8919	0.125	50000	316.384	0.5	0.5	5	20	0.2	0.15	165	7	245	15	0.0829267	0.137772	0.25	0.015	13972.6	0.5	0.5	3	20	0.25	0.13	165	7	245	15	0.0879638	0.137845	0.25	0.015	13941.1	21.9789	4.64
221	25.9536	0.125	50000	317.667	0.5	0.5	5	20	0.2	0.15	165	7	245	15	0.0831183	0.138242	0.25	0.015	14071.6	0.5	0.5	3	20	0.25	0.13	165	7	245	15	0.088152	0.138262	0.25	0.015	14047.7	22.0358	4.6494
222	25.96	0.125	50000	319.252	0.5	0.5	5	20	0.2	0.15	165	7	245	15	0.0835436	0.138623	0.25	0.015	14177.1	0.5	0.5	3	20	0.25	0.13	165	7	245	15	0.0883509	0.13842	0.25	0.015	14134.1	22.0951	4.65208
223	26.006	0.125	50000	320.504	0.5	0.5	5	20	0.2	0.15	165	7	245	15	0.0837926	0.139192	0.25	0.015	14245.6	0.5	0.5	3	20	0.25	0.13	165	7	245	15	0.0885287	0.138855	0.25	0.015	14275.8	22.1441	4.67175
224	26.0556	0.125	50000	322.253	0.5	0.5	5	20	0.2	0.15	165	7	245	15	0.0840539	0.139204	0.25	0.015	14377.6	0.5	0.5	3	20	0.25	0.13	165	7	245	15	0.0887522	0.139317	0.25	0.015	14359.9	22.1709	4.67707
225	26.0778	0.125	50000	323.095	0.5	0.5	5	20	0.2	0.15	165	7	245	15	0.0842802	0.139625	0.25	0.015	14470.6	0.5	0.5	3	20	0.25	0.13	165	7	245	15	0.0890003	0.139724	0.25	0.015	14443.6	22.244	4.69933
226	26.108	0.125	50000	324.71	0.5	0.5	5	20	0.2	0.15	165	7	245	15	0.0845498	0.140133	0.25	0.015	14641	0.5	0.5	3	20	0.25	0.13	165	7	245	15	0.0890876	0.14017	0.25	0.015	14627.7	22.3028	4.70164
227	26.1402	0.125	50000	327.016	0.5	0.5	5	20	0.2	0.15	165	7	245	15	0.0851403	0.140791	0.25	0.015	14683.5	0.5	0.5	3	20	0.25	0.13	165	7	245	15	0.0892829	0.140609	0.25	0.015	14669.8	22.371	4.71581
228	26.1776	0.125	50000	328.447	0.5	0.5	5	20	0.2	0.15	165	7	245	15	0.085411	0.140869	0.25	0.015	14831.4	0.5	0.5	3	20	0.25	0.13	165	7	245	15	0.0896557	0.14085	0.25	0.015	14847.9	22.4021	4.72638
229	26.2141	0.125	50000	328.795	0.5	0.5	5	20	0.2	0.15	165	7	245	15	0.0856885	0.141288	0.25	0.015	14940.5	0.5	0.5	3	20	0.25	0.13	165	7	245	15	0.0898043	0.141205	0.25	0.015	14966.6	22.4468	4.73717
230	26.2655	0.125	50000	330.254	0.5	0.5	5	20	0.2	0.15	165	7	245	15	0.0859883	0.141925	0.25	0.015	15013.3	0.5	0.5	3	20	0.25	0.13	165	7	245	15	0.0901521	0.14186	0.25	0.015	15016	22.5108	4.75408
231	26.2903	0.125	50000	332.266	0.5	0.5	5	20	0.2	0.15	165	7	245	15	0.0863685	0.142019	0.25	0.015	15189.8	0.5	0.5	3	20	0.25	0.13	165	7	245	15	0.0903502	0.142307	0.25	0.015	15131.1	22.5986	4.76539
232	26.3497	0.125	50000	333.432	0.5	0.5	5	20	0.2	0.15	165	7	245	15	0.0868268	0.142497	0.25	0.015	15341.2	0.5	0.5	3	20	0.25	0.13	165	7	245	15	0.0904845	0.142525	0.25	0.015	15278.1	22.6313	4.78086
233	26.3693	0.125	50000	334.643	0.5	0.5	5	20	0.2	0.15	165	7	245	15	0.0868617	0.142888	0.25	0.015	15421.9	0.5	0.5	3	20	0.25	0.13	165	7	245	15	0.0908807	0.142883	0.25	0.015	15470.4	22.7278	4.78497
234	26.4117	0.125	50000	336.144	0.5	0.5	5	20	0.2	0.15	165	7	245	15	0.0875016	0.143471	0.25	0.015	15519.8	0.5	0.5	3	20	0.25	0.13	165	7	245	15	0.0912134	0.143316	0.25	0.015	15548.6	22.7646	4.80576
235	26.4389	0.125	50000	337.772	0.5	0.5	5	20	0.2	0.15	165	7	245	15	0.0876823	0.143635	0.25	0.015	15743.7	0.5	0.5	3	20	0.25	0.13	165	7	245	15	0.0914673	0.1438	0.25	0.015	15705.6	22.8199	4.81006
236	26.4651	0.125	50000	338.905	0.5	0.5	5	20	0.2	0.15	165	7	245	15	0.0883533	0.14416	0.25	0.015	15897.8	0.5	0.5	3	20	0.25	0.13	165	7	245	15	0.0916641	0.144064	0.25	0.015	15775.6	22.9318	4.82512
237	26.5046	0.125	50000	341.287	0.5	0.5	5	20	0.2	0.15	165	7	245	15	0.0887457	0.144699	0.25	0.015	15925.7	0.5	0.5	3	20	0.25	0.13	165	7	245	15	0.0918693	0.144431	0.25	0.015	16009.1	22.9916	4.83867
238	26.5341	0.125	50000	341.568	0.5	0.5	5	20	0.2	0.15	165	7	245	15	0.089048	0.145102	0.25	0.015	16106.8	0.5	0.5	3	20	0.25	0.13	165	7	245	15	0.0922839	0.145078	0.25	0.015	16162.7	23.0741	4.85154
239	26.5739	0.125	50000	343.326	0.5	0.5	5	20	0.2	0.15	165	7	245	15	0.0895248	0.145488	0.25	0.015	16299	0.5	0.5	3	20	0.25	0.13	165	7	245	15	0.0924441	0.145517	0.25	0.015	16233.6	23.1813	4.86614
240	26.6144	0.125	50000	345.374	0.5	0.5	5	20	0.2	0.15	165	7	245	15	0.089864	0.145847	0.25	0.015	16441.6	0.5	0.5	3	20	0.25	0.13	165	7	245	15	0.0929546	0.145622	0.25	0.015	16437	23.2475	4.87971
241	26.649	0.125	50000	345.891	0.5	0.5	5	20	0.2	0.15	165	7	245	15	0.0906616	0.146295	0.25	0.015	16563.2	0.5	0.5	3	20	0.25	0.13	165	7	245	15	0.0931204	0.146169	0.25	0.015	16578.4	23.3251	4.88959
242	26.6864	0.125	50000	348.02	0.5	0.5	5	20	0.2	0.15	165	7	245	15	0.091171	0.14674	0.25	0.015	16874.1	0.5	0.5	3	20	0.25	0.13	165	7	245	15	0.0934783	0.146484	0.25	0.015	16808.1	23.3992	4.89988
243	26.7429	0.125	50000	349.106	0.5	0.5	5	20	0.2	0.15	165	7	245	15	0.0913893	0.146884	0.25	0.015	16939.1	0.5	0.5	3	20	0.25	0.13	165	7	245	15	0.0938174	0.146854	0.25	0.015	17084.6	23.5299	4.90978
244	26.7585	0.125	50000	351.118	0.5	0.5	5	20	0.2	0.15	165	7	245	15	0.0920649	0.147428	0.25	0.015	17276.6	0.5	0.5	3	20	0.25	0.13	165	7	245	15	0.0943358	0.147312	0.25	0.015	17116.3	23.5633	4.92138
245	26.8047	0.125	50000	351.759	0.5	0.5	5	20	0.2	0.15	165	7	245	15	0.092733	0.147746	0.25	0.015	17486.1	0.5	0.5	3	20	0.25	0.13	165	7	245	15	0.0947192	0.147635	0.25	0.015	17543.2	23.7618	4.93724
246	26.8487	0.125	50000	354.19	0.5	0.5	5	20	0.2	0.15	165	7	245	15	0.0936375	0.148367	0.25	0.015	17782.2	0.5	0.5	3	20	0.25	0.13	165	7	245	15	0.0955655	0.148305	0.25	0.015	17569.4	23.8836	4.94793
247	26.8593	0.125	50000	354.964	0.5	0.5	5	20	0.2	0.15	165	7	245	15	0.0943401	0.148491	0.25	0.015	18096.7	0.5	0.5	3	20	0.25	0.13	165	7	245	15	0.0961747	0.148466	0.25	0.015	18085.1	23.9241	4.95227
248	26.8959	0.125	50000	356.278	0.5	0.5	5	20	0.2	0.15	165	7	245	15	0.0946854	0.149139	0.25	0.015	18328.4	0.5	0.5	3	20	0.25	0.13	165	7	245	15	0.0968611	0.148981	0.25	0.015	18274.2	24.1744	4.97239
249	26.957	0.125	50000	357.244	0.5	0.5	5	20	0.2	0.15	165	7	245	15	0.0968488	0.149396	0.25	0.015	18735.3	0.5	0.5	3	20	0.25	0.13	165	7	245	15	0.0973753	0.149459	0.25	0.015	18730.8	24.3885	4.98395
250	26.9958	0.125	50000	359.621	0.5	0.5	5	20	0.2	0.15	165	7	245	15	0.0988602	0.149835	0.25	0.015	19070.1	0.5	0.5	3	20	0.25	0.13	165	7	245	15	0.0978784	0.149804	0.25	0.015	18914.5	24.4623	4.9985

## Sheet: S2
		S2: Parameter Correlations
	Parameter 1	Parameter 2	p values	CorrCoeffs
	Tmean	tcrit	0.1592	-0.0893
	Tmean	μmin,alb	0.3831	0.0554
	Tmean	μsl,alb	0.972	0.0022
	Tmean	Rtot,alb	0.4057	0.0528
	Tmean	μmin,aeg	0.5076	-0.0421
	Tmean	μsl,aeg	0.9634	0.0029
	Tmean	Tempc	0.4927	-0.0436
	Tmean	W	0.3767	-0.0562
	tcrit	μmin,alb	0.3154	0.0637
	tcrit	μsl,alb	0.4051	0.0529
	tcrit	Rtot,alb	0.5845	0.0347
	tcrit	μmin,aeg	0.1188	-0.0989
	tcrit	μsl,aeg	0.2379	0.0749
	tcrit	Tempc	0.7588	-0.0195
	tcrit	W	0.8368	0.0131
	μmin,alb	μsl,alb	0.8617	-0.0111
	μmin,alb	Rtot,alb	0.8643	-0.0109
	μmin,alb	μmin,aeg	0.405	-0.0529
	μmin,alb	μsl,aeg	0.8735	0.0101
	μmin,alb	Tempc	0.8793	-0.0097
	μmin,alb	W	0.9348	-0.0052
	μsl,alb	Rtot,alb	0.6071	-0.0327
	μsl,alb	μmin,aeg	0.8537	0.0117
	μsl,alb	μsl,aeg	0.9814	-0.0015
	μsl,alb	Tempc	0.3299	0.0619
	μsl,alb	W	0.5332	0.0396
	Rtot,alb	μmin,aeg	0.7056	0.024
	Rtot,alb	μsl,aeg	0.3734	0.0565
	Rtot,alb	Tempc	0.9079	0.0074
	Rtot,alb	W	0.4986	-0.043
	μmin,aeg	μsl,aeg	0.3055	0.0651
	μmin,aeg	Tempc	0.3009	-0.0657
	μmin,aeg	W	0.8653	-0.0108
	μsl,aeg	Tempc	0.5367	-0.0393
	μsl,aeg	W	0.537	0.0392
	Tempc	W	0.125	-0.0973

## Sheet: S3
	S3: Output variables for Epi and MaxHi
	Run #	MaxHi	Epi	number of peaks
	1	33536.3	1	1
	2	20632.9	1	1
	3	40896.7	1	1
	4	35815.1	1	1
	5	0.98714	0
	6	22065.8	1	2
	7	0.990299	0
	8	0.99696	0
	9	23167.1	1	2
	10	32812.6	1	1
	11	33237.5	1	1
	12	30490.8	1	1
	13	18671.9	1	2
	14	30848.2	1	1
	15	25190.7	1	1
	16	30658.4	1	1
	17	30605.4	1	1
	18	27955.9	1	1
	19	23066.8	1	1
	20	25622.2	1	1
	21	30645.6	1	1
	22	37638.3	1	1
	23	30200.6	1	1
	24	0.985877	0
	25	33884.8	1	1
	26	23781.7	1	1
	27	30811.5	1	1
	28	23187.8	1	1
	29	0.992319	0
	30	41055.4	1	1
	31	1.69232	0
	32	30208.4	1	1
	33	38764.5	1	1
	34	32891.4	1	1
	35	36090.9	1	1
	36	43555.1	1	1
	37	19232.5	1	2
	38	0.996767	0
	39	23714.9	1	1
	40	32688.6	1	1
	41	0.983335	0
	42	32992.9	1	1
	43	33537.5	1	1
	44	0.988058	0
	45	27618.1	1	1
	46	23953.6	1	1
	47	34103.6	1	1
	48	1.12846	0
	49	2.34537	1
	50	34855	1	1
	51	0.989068	0
	52	26086.2	1	1
	53	0.990147	0
	54	32315.5	1	1
	55	0.991847	0
	56	12112.6	1	2
	57	22157.9	1	2
	58	41560.6	1	1
	59	39405.3	1	1
	60	0.986915	0
	61	29647.4	1	1
	62	36188.4	1	1
	63	35470.8	1	1
	64	4.90743	1
	65	31262.8	1	1
	66	29766.4	1	1
	67	22565.5	1	1
	68	22760.5	1	2
	69	28398.2	1	1
	70	0.988367	0
	71	32212.4	1	1
	72	41596.4	1	1
	73	27399.8	1	1
	74	30392.2	1	1
	75	37859	1	1
	76	25919.3	1	1
	77	37785.3	1	1
	78	1.35052	0
	79	0.993465	0
	80	26255.2	1	1
	81	0.97128	0
	82	32063.8	1	1
	83	39130.1	1	1
	84	0.994654	0
	85	0.982492	0
	86	27943.3	1	1
	87	29846.9	1	1
	88	41020.8	1	1
	89	33503.8	1	1
	90	27941.3	1	1
	91	35283.2	1	1
	92	26827.8	1	1
	93	16017.3	1	2
	94	34286	1	1
	95	33877.9	1	1
	96	35848.9	1	1
	97	29140.7	1	1
	98	31330.8	1	1
	99	35130.6	1	1
	100	35607.3	1	1
	101	41702.2	1	1
	102	33549	1	1
	103	32320.5	1	1
	104	383.381	1
	105	0.991545	0
	106	16719.3	1	2
	107	33376.7	1	1
	108	40239.8	1	1
	109	20304.9	1	1
	110	26423.1	1	1
	111	31268.3	1	1
	112	17444.8	1	1
	113	28859.8	1	1
	114	27927.2	1	1
	115	0.989184	0
	116	42369.3	1	1
	117	25980.9	1	1
	118	31503.3	1	1
	119	27182.1	1	1
	120	14183.9	1	2
	121	42440.1	1	1
	122	41426.7	1	1
	123	15884.2	1	1
	124	29025	1	1
	125	33615.6	1	1
	126	29900.2	1	1
	127	29174.4	1	1
	128	0.988844	0
	129	0.994238	0
	130	38992.3	1	1
	131	18927	1	1
	132	31924.4	1	1
	133	3.39489	1
	134	0.994218	0
	135	1.02239	0
	136	0.9915	0
	137	31535.3	1	1
	138	0.995729	0
	139	25970.9	1	1
	140	26459.9	1	1
	141	1667.79	1	1
	142	0.994583	0
	143	29060.3	1	1
	144	28762.7	1	1
	145	0.977245	0
	146	34361	1	1
	147	32665.1	1	1
	148	24167.9	1	2
	149	0.994872	0
	150	23356.5	1	1
	151	36927.5	1	1
	152	24873.7	1	1
	153	26933.5	1	1
	154	26290.7	1	1
	155	30571.4	1	1
	156	34385.9	1	1
	157	24787.9	1	1
	158	30952.3	1	1
	159	14821.2	1	2
	160	42201.5	1	1
	161	38493.6	1	1
	162	28492.3	1	1
	163	31520	1	1
	164	0.986476	0
	165	2.53032	1
	166	37032.3	1	1
	167	21622.4	1	1
	168	31497.9	1	1
	169	31352.8	1	1
	170	30371.7	1	1
	171	33965.6	1	1
	172	0.98052	0
	173	16451.5	1	1
	174	31774	1	1
	175	30873.5	1	1
	176	28050	1	1
	177	0.989154	0
	178	0.986856	0
	179	1.6243	0
	180	37332.1	1	1
	181	20897.9	1	1
	182	33471.9	1	1
	183	30742.3	1	1
	184	37145.4	1	1
	185	29169.5	1	1
	186	29692.1	1	1
	187	32703.4	1	1
	188	31193.4	1	1
	189	4.66974	1
	190	29521.5	1	1
	191	30137.5	1	1
	192	28641.3	1	1
	193	37802.9	1	1
	194	31786.9	1	1
	195	41605.8	1	1
	196	26818.1	1	1
	197	31320.9	1	1
	198	34730.9	1	1
	199	27654.1	1	1
	200	25545.4	1	1
	201	34885.3	1	1
	202	0.989934	0
	203	35356.4	1	1
	204	28418.3	1	1
	205	0.995745	0
	206	33598.6	1	1
	207	31865.8	1	1
	208	35457.7	1	1
	209	24999.7	1	1
	210	30661.8	1	1
	211	26363	1	1
	212	22843.8	1	1
	213	34771	1	1
	214	26206.7	1	1
	215	21654	1	1
	216	29621.6	1	1
	217	0.98949	0
	218	29665.6	1	1
	219	9202.94	1	2
	220	26495.7	1	1
	221	21266.7	1	2
	222	21369.2	1	1
	223	28928.2	1	1
	224	27152.3	1	1
	225	36524	1	1
	226	31499.5	1	1
	227	33861.2	1	1
	228	0.990314	0
	229	0.986922	0
	230	0.986441	0
	231	30963.7	1	1
	232	36587.2	1	1
	233	19321.3	1	1
	234	33101.8	1	1
	235	30953.2	1	1
	236	35326.3	1	1
	237	33070.1	1	1
	238	24863.8	1	1
	239	1285.71	1	1
	240	1.04326	0
	241	30952	1	1
	242	30604.2	1	1
	243	28161.6	1	1
	244	29661.6	1	1
	245	33039.1	1	1
	246	30322.8	1	1
	247	33875	1	1
	248	0.990169	0
	249	26315.3	1	1
	250	31099.7	1	1

## Sheet: S4A_epi
		S4A: Main effects and two-way interactions for epi
	Variable 1	Variable 2	p value	Interactions
	Tmean	Tempc	1e-06	Two-way interaction
	Tempc	W	0.000112	Two-way interaction
	Tempc		0.000141	Main effects
	tcrit		0.011305	Main effects
	Tmean	μsl,alb	0.01481	Two-way interaction
	Tmean		0.015055	Main effects
	Rtot,alb	W	0.016761	Two-way interaction
	W		0.023058	Main effects
	μsl,alb		0.051892	Main effects
	Tmean	W	0.055247	Two-way interaction
	(Intercept)		0.064031
	Rtot,alb		0.069447	Main effects
	Rtot,alb	Tempc	0.082651	Two-way interaction
	μsl,aeg	Tempc	0.084842	Two-way interaction
	Tmean	tcrit	0.100746	Two-way interaction
	μsl,alb	W	0.11403	Two-way interaction
	Tmean	μsl,aeg	0.133657	Two-way interaction
	tcrit	W	0.148414	Two-way interaction
	tcrit	Rtot,alb	0.158567	Two-way interaction
	Tmean	μmin,aeg	0.17373	Two-way interaction
	μsl,aeg		0.18278	Main effects
	μmin,alb	μmin,aeg	0.186056	Two-way interaction
	μsl,alb	Tempc	0.189917	Two-way interaction
	μsl,alb	μsl,aeg	0.237424	Two-way interaction
	Rtot,alb	μmin,aeg	0.245054	Two-way interaction
	tcrit	μmin,alb	0.255771	Two-way interaction
	μmin,aeg	W	0.287684	Two-way interaction
	μmin,alb		0.332462	Main effects
	tcrit	μsl,aeg	0.37203	Two-way interaction
	μsl,aeg	W	0.409662	Two-way interaction
	tcrit	Tempc	0.424236	Two-way interaction
	Tmean	μmin,aeg	0.433921	Two-way interaction
	μmin,alb	μsl,aeg	0.453543	Two-way interaction
	tcrit	μsl,alb	0.454887	Two-way interaction
	tcrit	μmin,aeg	0.483745	Two-way interaction
	μmin,aeg	Tempc	0.575662	Two-way interaction
	μmin,alb	Tempc	0.583992	Two-way interaction
	μmin,alb	μsl,alb	0.584279	Two-way interaction
	μsl,alb	Rtot,alb	0.584535	Two-way interaction
	μmin,aeg		0.611043	Main effects
	μmin,aeg	μsl,aeg	0.617188	Two-way interaction
	Tmean	Rtot,alb	0.618185	Two-way interaction
	Rtot,alb	μsl,aeg	0.742801	Two-way interaction
	μmin,alb	Rtot,alb	0.790007	Two-way interaction
	μsl,alb	μmin,aeg	0.79413	Two-way interaction
	μmin,alb	W	0.850416	Two-way interaction

## Sheet: S4B_maxHi
		S4B: Main effects and two-way interactions for maxHi
	Variable 1	Variable 2	p value	Interactions
	Tmean	tcrit	0.008151	Two-way interaction
	μsl,alb	Tempc	0.052552	Two-way interaction
	Tmean	Tempc	0.053523	Two-way interaction
	Tempc		0.157706	Main effects
	Tmean	μsl,alb	0.226489	Two-way interaction
	μmin,alb	μmin,aeg	0.252584	Two-way interaction
	Tempc	W	0.268981	Two-way interaction
	μsl,alb	μsl,aeg	0.284578	Two-way interaction
	μmin,aeg	Tempc	0.298345	Two-way interaction
	Tmean		0.302871	Main effects
	Tmean	Rtot,alb	0.347789	Two-way interaction
	Rtot,alb	Tempc	0.384908	Two-way interaction
	Rtot,alb	μsl,aeg	0.395044	Two-way interaction
	tcrit		0.398095	Main effects
	(Intercept)		0.442612
	μmin,alb		0.488121	Main effects
	tcrit	Tempc	0.490574	Two-way interaction
	μsl,alb	W	0.563079	Two-way interaction
	tcrit	μmin,alb	0.613138	Two-way interaction
	μmin,alb	μsl,alb	0.619685	Two-way interaction
	Tmean	W	0.637026	Two-way interaction
	Tmean	μsl,aeg	0.662312	Two-way interaction
	tcrit	μmin,aeg	0.66484	Two-way interaction
	μmin,aeg	μsl,aeg	0.677637	Two-way interaction
	μsl,aeg	W	0.685606	Two-way interaction
	μsl,alb	μmin,aeg	0.690776	Two-way interaction
	tcrit	Rtot,alb	0.716424	Two-way interaction
	μsl,alb		0.723515	Main effects
	Rtot,alb	W	0.735985	Two-way interaction
	tcrit	μsl,alb	0.743495	Two-way interaction
	Rtot,alb	μmin,aeg	0.752709	Two-way interaction
	μmin,alb	Rtot,alb	0.754669	Two-way interaction
	μmin,aeg	W	0.754714	Two-way interaction
	W		0.766178	Main effects
	tcrit	μsl,aeg	0.771829	Two-way interaction
	Tmean	μmin,alb	0.775804	Two-way interaction
	μsl,aeg	Tempc	0.833053	Two-way interaction
	μsl,aeg		0.834032	Main effects
	μsl,alb	Rtot,alb	0.836365	Two-way interaction
	tcrit	W	0.840463	Two-way interaction
	Rtot,alb		0.900819	Main effects
	μmin,alb	W	0.930392	Two-way interaction
	μmin,aeg		0.958618	Main effects
	Tmean	μmin,aeg	0.964395	Two-way interaction
	μmin,alb	μsl,aeg	0.964971	Two-way interaction
	μmin,alb	Tempc	0.999378	Two-way interaction
